# Supplementary material for: Guanethidine Restores Tetracycline Sensitivity in Multidrug-Resistant Escherichia coli Carrying tetA Gene
Source: Antibiotics (Basel). 2024 Oct 15;13(10):973. doi: 10.3390/antibiotics13100973 (PMC11504368; doi:10.3390/antibiotics13100973)
Supplement: Supplementary file 1 [file antibiotics-13-00973-s001.zip]

Archive with 1 entries (1 files):
- antibiotics-3191168-supplementary.pdf
